# Supplementary material for: A Search for Tick-Associated, Bronnoya-like Virus Spillover into Sheep
Source: Microorganisms. 2023 Jan 13;11(1):209. doi: 10.3390/microorganisms11010209 (PMC9865699; doi:10.3390/microorganisms11010209)
Supplement: Supplementary file 1 [file microorganisms-11-00209-s001.zip]

Archive with 1 entries (1 files):
- microorganisms-2130273-supplementary.pdf
